# Supplementary material for: Beclin-1 is a novel predictive biomarker for canine cutaneous and subcutaneous mast cell tumors
Source: Vet Pathol. 2021 Sep 14;59(1):46–56. doi: 10.1177/03009858211042578 (PMC8679166; doi:10.1177/03009858211042578)
Supplement: Supplemental Material, sj-xlsx-1-vet-10.1177_03009858211042578 - Beclin-1 is a novel predictive biomarker for canine cutaneous and subcutaneous mast cell tumors [file sj-xlsx-1-vet-10.1177_03009858211042578.xlsx]

## Sheet: Table
Tumor ID	Animal ID	Sample	Sex	TypeMCT	Primary	KiupelGr	PatGr	MitCnt	DFI	DFIstatus	ST	MCstatus	TreatC	TreatR	TreatT	BecH	Kit
1	1	B	mn	D	P	1	2	0					0	0	0	12.6636	1
2	2	B	fs	D	P	1	1	0					0	0	0	92.386	2
3	3	B	fs	D	P	1	2	0					0	0	0	81.1346	1
4	4	B	mn	D	P	1	2	0					0	0	0	29.063	1
5	5	B	fs	D	P	2	2	4					0	0	0	130.3	2
6	6	B	fs	D	P	1	2	2					0	0	0	71.5596	1
7	7	B	fs	D	P	1	2	0					0	0	0	58.3688	1
8	8	B	fs	D	P	1	2	0					0	0	0	31.0596	2
9	9	B	fs	D	P	1	2	0					0	0	0	42.5048	1
10	10	B	fs	D	P	1	2	0					0	0	0	82.7193	2
11	11	B	mn	D	P	1	2	1					0	0	0	67.1528	3
12	11	B	mn	D	P	2	2	1					0	0	0	134.777	3
13	11	B	mn	S	P	2	0	9					0	0	0	96.0312	2
14	12	B	f	D	P	2	1	0					0	0	0	23.2506	1
15	12	B	f	D	P	2	1	0					0	0	0	0.997865	2
16	13	B	fs	D	P	1	2	0					0	0	0	122.469	2
17	14	B	fs	D	P	2	2	0					0	0	0	30.4204	1
18	15	B	fs	S	P	2	0	8					0	0	0	150.568	2
19	16	B	mn	S	P	1	0	0					0	0	0	48.2087	1
20	17	B	mn	S	P	2	0	0					0	0	0	27.1725	1
21	18	B	mn	D	P	1	2	0					0	0	0	18.0103
22	19	B	fs	D	P	1	2	4					0	0	0	85.8664	1
23	20	B	m	D	P	1	1	0					0	0	0	73.6311	2
24	21	B	mn	D	P	1	2	1					0	0	0	45.3725	1
25	22	B	fs	S	P	1	0	1					0	0	0	20.109	2
26	23	B	fs	D	P	1	2	1					0	0	0	14.8388	2
27	24	B	fs	D	P	1	1	0					0	0	0	9.38615	1
28	25	B	fs	S	P	1	0	0					0	0	0	60.1047	2
29	25	B	fs	D	P	2	3	2					0	0	0	85.7603	1
30	26	B	fs	S	P	1	0	0					0	0	0	14.2159	2
31	27	B	fs	D	P	1	2	0					0	0	0	20.0038	3
32	27	B	fs	D	P	1	2	0					0	0	0	23.2079
33	28	B	fs	D	P	1	2	0					0	0	0	15.4045	3
34	29	B		D	P	1	2	1					0	0	0	152.832	1
35	30	B	mn	S	P	1	0	1	757	0	757	0	0	0	0	45.3843	3
36	31	B		S	P	1	0	1					0	0	0	33.3009	2
37	32	B	fs	D	P	2	3	1	1078	1	1078	1	0	0	0	14.2206	3
38	33	B		S	P	1	0	4					0	0	0	17.4986	3
39	34	B	fs	S	P	1	0	3	1589	0	1589	0	0	0	0	34.4889	2
40	35	B	fs	S	P	1	0	1	1449	0	1449	0	0	0	0	86.3931	2
41	36	B	mn	S	P	1	0	0	1592	0	1592	0	0	0	0	35.2715	1
42	37	B	fs	S	P	1	0	1	1473	0	1473	0	0	0	0	112.494	2
43	38	B	mn	S	P	1	0	0	382	0	382	0	0	0	0	17.0253	1
44	39	B	fs	S	P	1	0	1	1667	0	1667	0	0	0	0	126.021	1
45	40	B	mn	S	P	1	0	0	1565	0	1565	0	0	0	0	12.1941	1
46	41	B	mn	S	P	1	0	1	1535	0	1535	0	0	0	0	116.201	3
47	41	B	mn	S	P	1	0	0	1535	0	1535	0	0	0	0	50.5725	1
48	42	B	mn	S	P	1	0	0	361	0	361	0	0	0	0	51.0856	1
49	43	B	fs	S	P	1	0	0	76	0	76	0	0	0	0	65.9333	3
50	44	B	fs	S	P	1	0	2	399	1	798	0	0	0	0	0	3
51	45	B	fs	S	P	1	0	0	603	0	603	0	0	0	0	31.8637
52	46	B	m	S	P	1	0	3	1171	0	1171	0	0	0	0	44.174	2
53	47	B	fs	S	P	1	0	1	807	1	1353	0	0	0	0	73.2274	1
54	48	B	fs	S	P	1	0	1	1364	0	1364	0	0	0	0	0
55	49	B	fs	S	P	2	0	1	406	0	406	0	0	0	0	97.5552	2
56	50	B		D	P	1	1	1					0	0	0
57	51	B	fs	S	P	1	0	0	546	0	546	0	0	0	0	0.54071	1
58	52	B	mn	S	P	1	0	0	1268	0	1268	0	0	0	0	82.3002	2
59	53	B	fs	S	P	1	0	0	303	1	1354	0	0	0	0
60	54	B	fs	S	P	1	0	0	1194	0	1194	0	0	0	0	26.776	1
61	55	B	fs	S	P	2	0	7	93	1	100	1	0	0	0		3
62	56	B	f	S	P	2	0	5	327	1	673	1	0	0	0	8.84321	3
63	57	B		S	P	1	0	2					0	0	0	125.94	3
64	58	B	mn	S	P	1	0	1	1205	0	1205	0	1	0	0
65	59	B	fs	S	P	1	0	0	1279	0	1279	0	0	0	0		3
66	60	B	mn	S	P	1	0	1	715	0	715	0	0	0	0	51.5986	1
67	61	B	mn	S	P	2	0	5	45	1	91	1	0	0	0	41.9244	1
68	62	B	mn	S	P	1	0	0	1059	0	1059	0	0	0	0	106.403	3
69	63	B	m	S	P	1	0	0	1263	0	1263	0	0	0	0	35.9023	2
70	64	B	mn	S	P	1	0	0	1088	0	1088	0	0	0	0	69.555	1
71	65	B	mn	S	P	1	0	0	1222	0	1222	0	0	0	0		3
72	66	B	fs	S	P	1	0	2	104	1	111	1	0	0	0	145.124	1
73	67	B	mn	S	P	1	0	0	289	0	289	0	0	0	0	17.6512	1
74	68	B	mn	S	P	1	0	1	307	0	307	0	0	0	0	39.7809	3
75	69	B	fs	S	P	1	0	1	739	0	739	0	0	0	0	21.8628	1
76	70	B	mn	S	P	1	0	4	1023	1	1157	0	0	0	0	19.8584	3
77	71	B	fs	S	P	1	0	1	1077	0	1077	0	0	0	0	118.511	1
78	72	B	mn	S	P	1	0	1	224	1	224	1	1	0	0	36.7587	1
79	73	B	fs	S	P	2	0	12	1023	0	1023	0	0	0	0	77.9774	2
80	74	B	fs	S	P	1	0	1	886	0	886	0	0	0	0	65.8081	1
81	75	B		S	P	1	0	1					0	0	0	61.937	1
82	76	B	fs	S	P	1	0	2	1064	0	1064	0	0	0	0	56.4025	1
83	77	B	fs	S	P	2	0	28	61	1	137	1	1	0	0	87.4916	3
84	78	B	fs	S	P	2	0	2	992	0	992	0	0	0	0	71.5969	2
85	79	B	fs	S	P	2	0	7	924	0	924	0	0	0	0	66.7316	2
86	80	B	fs	S	P	1	0	2	197	1	197	1	0	0	0	107.1	1
87	81	B	fs	S	P	2	0	34	41	1	41	1	1	0	0	90.2145	3
88	82	B	mn	S	P	2	0	10	199	1	199	1	0	0	0	59.4935	1
89	83	B	mn	S	P	2	0	14	144	1	144	1	0	0	0
90	84	B	fs	S	P	1	0	3	141	1	142	1	0	0	0	37.5613	1
91	85	B	fs	D	P	1	1	0	230	1	420	1	1	1	0
92	85	B	fs	D	P	2	3	19	0	1	98	1	0	0	0	54.3199	3
93	86	B	fs	D	P	1	2	1	1479	0	1479	0	0	0	0	12.2793	3
94	87	B	mn	D	P	2	2	1	1395	1	1395	1	1	0	0
95	88	B	fs	S	P	2	0	4	1732	0	1732	0	0	0	0	112.08	1
96	89	B	fs	LN	M	0	0	7	0	1	272	1	1	0	0	82.7742	3
97	90	B	mn	S	P	2	0	1	1671	1	1671	1	0	0	0	8.33622	2
98	91	B	fs	LN	M	0	0	1	0	1	695	1	1	0	1	101.173	3
99	92	B	fs	D	P	1	2	1	2296	0	2296	0	0	1	0
100	89	B	fs	LN	M	0	0	5	0	1	89	1	0	0	0	93.5023	2
101	91	B	fs	D	P	2	3	14	0	1	548	1	0	0	1
102	93	B	mn	S	P	1	0	0	1929	0	1929	0	0	0	0	50.0524	1
103	94	B	fs	D	P	1	2	1	232	0	232	0	0	0	0	21.203	3
104	95	B	mn	S	R	1	0	0	0	1	2054	1	0	0	0	50.1985	1
105	96	B	m	S	P	2	0	5	0	1	151	1	0	0	0	59.8934	2
106	91	B	fs	D	P	2	2	5	0	1	479	1	0	0	1	95.5823	2
107	91	B	fs	D	R	2	3	12	0	1	479	1	0	0	1
108	96	B	m	LN	M	0	0	5	0	1	140	1	0	0	0	167.717	2
109	96	B	m	D	P	2	3	5	0	1	140	1	0	0	0	182.463	3
110	97	B	mn	D	R	2	3	2	0	1	194	1	0	1	0
111	98	B	mn	S	P	1	0	1	1516	0	1516	0	0	0	0	145.487	2
112	99	B	fs	S	P	1	0	1	715	1	715	1	0	0	0	221.156	2
113	97	B	mn	LN	M	0	0	200	0	1	96	1	0	0	0	100.054	3
114	97	B	mn	LN	M	0	0	200	0	1	96	1	0	0	0	66.5527	3
115	100	B	mn	D	P	2	3	1					0	0	0	59.5079	2
116	100	B	mn	D	P	2	3	7					0	0	0	77.6609	2
117	100	B	mn	D	P	2	3	25					0	0	0	102.659	2
118	101	B	f	D	P	2	3	7					0	0	0	121.703	2
119	101	B	f	LN	M	0	0	16					0	0	0	110.778	3
120	102	B	fs	S	R	2	0	22	0	1	52	1	0	0	1	241.569	3
121	103	B	f	D	P	1	2	1					0	0	0	68.5856	1
122	104	B	fs	S	P	2	0	8	0	1	95	1	0	0	1	175.809	1
123	105	B	fs	D	P	1	1	0	220	0	220	0	0	0	0	20.4674
124	106	B	fs	D	P	1	1	1	1831	0	1831	0	0	0	0	145.654
125	107	B	mn	S	P	1	0	1	173	0	173	0	0	0	1	18.8802	2
126	108	B	m	D	P	1	2	2	0	1	15	0	0	0	0
127	109	B	fs	LN	M	0	0	10	0	1	128	1	1	0	1	189.188	2
128	110	B	m	D	P	1	1	0					0	0	0	51.7475	2
129	111	B	fs	D	P	1	1	0	2390	0	2390	0	0	0	0	150.286	2
130	112	B	fs	D	P	1	1	4	842	0	842	0	0	0	0
131	113	B	m	D	P	1	1	1	26	0	26	0	0	0	0	66	2
132	114	B	mn	S	P	1	0	1	1479	0	1479	0	1	0	0
133	115	B	fs	D	P	1	1	1	412	0	412	0	0	0	0	165.998	1
134	116	B	mn	D	P	1	2	0	106	0	106	0	0	1	0	18.8648
135	117	B	f	D	P	1	2	0	80	0	80	0	0	0	0	80.8209	2
136	118	B	fs	D	P	1	2	5	205	0	205	0	0	0	0
137	119	B	fs	D	P	1	1	0	1002	0	1002	0	0	0	0	134	2
138	120	B	fs	D	P	1	2	1	1674	0	1674	0	0	0	0	15.1715	2
139	121	B	fs	S	P	1	0	3	2486	0	2486	0	0	0	0	187.875	1
140	122	B	fs	D	P	1	1	0	427	0	427	0	0	0	0	202	2
141	122	B	fs	D	P	1	1	0	427	0	427	0	0	0	0	33	2
142	123	B	mn	S	P	1	0	0	396	0	396	0	0	1	0	113.431	1
143	124	B	mn	S	P	1	0	0	2359	0	2359	0	0	0	0	86.6692	1
144	125	B	fs	S	P	1	0	0	545	0	545	0	0	0	0	17.9033
145	126	B	mn	D	P	1	2	0	39	1	80	0	1	0	1	25.5198
146	127	B	mn	S	P	1	0	1	696	1	696	1	0	0	0	68.5193	1
147	126	B	mn	D	R	1	1	0	0	1	41	0	0	0	1	135	2
148	126	B	mn	D	R	1	1	0	0	1	41	0	0	0	1	64	2
149	128	B	mn	D	P	1	2	1	310	0	310	0	0	0	0	127.159	1
150	129	B	mn	S	P	1	0	0	895	0	895	0	0	1	0	112.466	1
151	130	B	fs	S	P	1	0	0	211	0	211	0	0	0	0	142.016	1
152	131	B	fs	S	P	1	0	5	1710	0	1710	1	0	0	0	82.6579	3
153	131	B	fs	D	P	1	2	2	1649	0	1649	1	0	0	0	66.3913	1
154	132	B	mn	D	P	2	2	5	752	0	752	0	0	0	1	44.6063	1
155	132	B	mn	D	R	2	3	1	305	0	305	0	0	0	0	47.1926	1
156	133	B	fs	S	P	1	0	1	1027	1	1027	1	0	0	0	17.7395
157	134	B	mn	D	P	1	1	0	1943	0	1943	0	0	0	0	55.709
158	135	B	mn	D	P	1	2	0	105	1	185	0	0	0	0	193.425	2
159	135	B	mn	S	P	1	0	0	105	1	185	0	0	0	0	58.7521	2
160	136	B	f	S	P	1	0	0	1530	1	1530	1	0	0	0
161	136	B	f	D	P	1	2	0	1530	1	1530	1	0	0	0	197.587
162	129	B	mn	S	P	1	0	2	805	0	805	0	0	0	0	13.6606	2
163	137	B	fs	S	P	1	0	0	0	1	76	0	1	1	0	36.945	1
164	131	B	fs	D	P	1	2	0	390	0	390	1	0	0	0	32.1087	2
165	138	B	mn	D	P	1	2	0	582	0	582	0	0	0	0	115.594
166	139	B	fs	D	P	1	2	0	1743	0	1743	0	0	0	0	63.2745	2
167	131	B	fs	S	P	1	0	1	255	1	255	1	0	0	0	37.0922	3
168	140	B	mn	D	R	2	2	14	88	1	585	1	0	0	1	212.003	3
169	141	B	fs	D	P	1	1	1	1381	0	1381	0	0	0	0	14
170	141	B	fs	D	P	1	2	1	1381	0	1381	0	0	0	0	77.6006	3
171	142	B	fs	D	R	1	2	0	1853	0	1853	0	0	0	0	31.1934	3
172	143	B	mn	S	P	2	0	8	241	1	241	0	0	0	0	27.9381	3
173	144	B	fs	D	P	2	2	14	0	1	89	1	1	0	0		3
174	145	B	mn	S	P	2	0	9					0	0	0	98.538	3
175	146	B	mn	S	P	2	0	37	89	1	271	1	1	1	1	247.694	3
176	147	B	mn	D	R	2	2	10	122	1	168	1	1	0	1	157.795	1
177	148	B	fs	S	P	2	0	4	1077	0	1077	0	1	0	0	5.29276
178	149	B	fs	D	P	2	3	12	36	1	36	1	0	0	0	166.27	3
179	150	B	fs	D	R	2	3	30	176	1	177	1	1	0	0	173.665	3
180	151	B	mn	D	P	1	2	1					0	0	0
181	152	B	fs	S	P	1	0	1	1684	0	1684	0	0	0	0	47.285	1
182	153	B	fs	S	P	1	0	0	1563	0	1563	0	0	0	0	23.5162	1
183	154	B	fs	D	P	1	2	2					0	0	0	91.0518
184	154	B	fs	S	P	1	0	1					0	0	0	224.612	1
185	155	B	mn	D	P	1	2	0	500	0	500	0	0	0	0	68.0668	3
186	156	B	fs	D	P	1	2	1	577	0	577	0	0	0	0	78.9444	1
187	157	B	mn	D	P	2	3	16	0	1	174	1	1	0	1	124.023	2
188	158	B	mn	D	P	1	1	0	376	0	376	0	0	0	0	53	1
189	159	B	mn	S	P	1	0	0	1312	0	1312	0	0	0	0
190	160	B	fs	D	P	1	2	0	824	0	824	0	0	0	0	125.29	2
191	161	B	fs	S	P	2	0	16	0	1	211	1	0	0	0	204.853	3
192	162	B	mn	D	P	2	3	10	0	1	61	0	0	0	1
193	163	B	fs	S	P	1	0	2	1305	0	1305	0	0	0	0	141.246	1
194	164	B	mn	D	P	1	2	1	1415	0	1415	0	0	0	0	35.6729	1
195	146	PM	mn	LN	M	0	0	15				1	0	0	0	82.5867	3
196	165	B	mn	S	P	1	0	2	0	1	766	0	1	1	0	12.9263	1
197	166	B	mn	S	P	2	0	7	40	0	40	0	1	1	0	45.6489	3
198	167	B	mn	S	R	2	0	10	0	1			0	0	0	19.6228	3
199	167	B	mn	LN	M	0	0	2	0	1			0	0	0	212	3
200	168	B	fs	D	P	1	2	1	0	1	1225	0	0	0	0	29.5401	1
201	169	B	fs	D	P	1	2	1	127	0	127	0	1	0	0
202	169	B	fs	D	P	1	1	0	127	0	127	0	1	0	0		2
203	169	B	fs	D	P	1	1	0	127	0	127	0	1	0	0	25	2
204	169	B	fs	D	P	1	2	2	127	0	127	0	1	0	0	50.0263	2
205	140	PM	mn	D	R	2	2	8				1	0	0	0	150.282	2
206	140	PM	mn	LN	M	0	0	18				1	0	0	0	196.253	3
207	140	PM	mn	D	R	2	2	11				1	0	0	0	46.7285	3
208	170	B	fs	D	P	1	2	1					0	0	0	63.4167	3
209	170	B	fs	D	P	1	2	2					0	0	0
210	170	B	fs	D	P	1	1	0					0	0	0	20	2
211	170	B	fs	D	P	1	1	0					0	0	0		2
212	170	B	fs	D	P	1	1	0					0	0	0	71	2
213	170	B	fs	D	P	1	1	0					0	0	0	72	3
214	170	B	fs	D	P	1	1	0					0	0	0
215	170	B	fs	D	P	1	2	1					0	0	0	34	2
216	171	B	mn	D	P	1	2	5	0	1	99	0	1	1	0	113.923	1
217	172	B	fs	D	P	2	2	9	0	1	859	0	1	1	0	71.693	3
218	173	B	fs	LN	M	0	0	0	0	1	363	1	0	0	0	259.846	2
219	174	B	fs	S	P	1	0	1	919	0	919	0	0	1	0	34.6541	1
220	175	B	fs	LN	M	0	0	25					0	0	0
221	175	B	fs	S	P	1	0	2					0	0	0
222	176	B	fs	D	P	1	2	3	1105	0	1105	0	0	1	0	102.048	1
223	177	B	mn	S	P	1	0	3	114	0	114	0	1	1	0	83.6704	1
224	178	B	fs	D	P	1	2	1	1081	0	1081	0	0	0	0	47.29	2
225	179	B	fs	S	P	1	0	0	1064	0	1064	0	0	1	0	43.5945	2
226	142	B	fs	D	P	1	2	0	1042	0	1042	0	0	0	0
227	180	B	m	S	P	1	0	3	0	1	769	1	1	0	0	221.798	1
228	181	B	mn	S	P	2	0	9	130	1	130	1	0	0	0	42.7241	3
229	182	B	mn	S	P	1	0	1	35	0	35	0	0	0	0	68.6866	1

## Sheet: Table Legend
	Column	Legend
	Tumor ID
	Animal ID
	Sample	B=Biopsy; PM=Postmortem
	Sex
	TypeMCT	D=Dermal; LN=Lymph Node; S=Subcutaneous
	Primary	M=Metastasis; P=Primary; R=Recurrence
	KiupelGr	Kiupel Grade 1=Low; 2=High
	PatGr	Patnaik Grade 1=I; 2=II; 3=III (0=not graded)
	MitCnt	Mitotic Count
	DFI	Time (days) between surgery and MCT-related disease or last follow-up
	DFIstatus	0=non-diseased; 1=MCT-releated disease
	ST	Time (days) between surgery and MCT-releated death or last follow-up
	MCstatus	0=healthy; 1=dead due to MCT
	TreatC	Treated with chemotherapy (vinblastine)
	TreatR	Treated with radiation
	TreatT	Treated with toceranib
	BecH	Beclin-1 H-score
	Kit	Kit expression pattern 1=I; 2=II; 3=III
